# Supplementary material for: Life-Long Radar Tracking of Bumblebees
Source: PLoS One. 2016 Aug 4;11(8):e0160333. doi: 10.1371/journal.pone.0160333 (PMC4973990; doi:10.1371/journal.pone.0160333)
Supplement: S1 File — All flights made by Bee 1 during the period 25/06/2015–27/06/2015. Each figure represents a single flight. Bee ID, flight number, date of recording and the duration of each flight are shown in the bottom left corner of each figure. The position of the nest is marked by a blue circle. Colours represent the time from the start of each flight: initial portion of each flight is in green, changing smoothly through yellow until the end of the flight is shown in red. Grey dashed lines are used to join radar observations made more than 30 s apart, when the bee’s location was uncertain. (ZIP) [file pone.0160333.s003.zip]

Archive with 39 entries (39 files):
- S10 Fig.tif
- S11 Fig.tif
- S12 Fig.tif
- S13 Fig.tif
- S14 Fig.tif
- S15 Fig.tif
- S16 Fig.tif
- S17 Fig.tif
- S18 Fig.tif
- S19 Fig.tif
- S2 Fig.tif
- S20 Fig.tif
- S21 Fig.tif
- S22 Fig.tif
- S23 Fig.tif
- S24 Fig.tif
- S25 Fig.tif
- S26 Fig.tif
- S27 Fig.tif
- S28 Fig.tif
- S29 Fig.tif
- S3 Fig.tif
- S30 Fig.tif
- S31 Fig.tif
- S32 Fig.tif
- S33 Fig.tif
- S34 Fig.tif
- S35 Fig.tif
- S36 Fig.tif
- S37 Fig.tif
- S38 Fig.tif
- S39 Fig.tif
- S4 Fig.tif
- S40 Fig.tif
- S5 Fig.tif
- S6 Fig.tif
- S7 Fig.tif
- S8 Fig.tif
- S9 Fig.tif
