# Supplementary material for: Life-Long Radar Tracking of Bumblebees
Source: PLoS One. 2016 Aug 4;11(8):e0160333. doi: 10.1371/journal.pone.0160333 (PMC4973990; doi:10.1371/journal.pone.0160333)
Supplement: S2 File — All flights made by Bee 1 during the period 28/06/2015–03/07/2015. Each figure represents a single flight. Bee ID, flight number, date of recording and the duration of each flight are shown in the bottom left corner of each figure. The position of the nest is marked by a blue circle. Colours represent the time from the start of each flight: initial portion of each flight is in green, changing smoothly through yellow until the end of the flight is shown in red. Grey dashed lines are used to join radar observations made more than 30 s apart, when the bee’s location was uncertain. (ZIP) [file pone.0160333.s004.zip]

Archive with 44 entries (44 files):
- S41 Fig.tif
- S42 Fig.tif
- S43 Fig.tif
- S44 Fig.tif
- S45 Fig.tif
- S46 Fig.tif
- S47 Fig.tif
- S48 Fig.tif
- S49 Fig.tif
- S50 Fig.tif
- S51 Fig.tif
- S52 Fig.tif
- S53 Fig.tif
- S54 Fig.tif
- S55 Fig.tif
- S56 Fig.tif
- S57 Fig.tif
- S58 Fig.tif
- S59 Fig.tif
- S60 Fig.tif
- S61 Fig.tif
- S62 Fig.tif
- S63 Fig.tif
- S64 Fig.tif
- S65 Fig.tif
- S66 Fig.tif
- S67 Fig.tif
- S68 Fig.tif
- S69 Fig.tif
- S70 Fig.tif
- S71 Fig.tif
- S72 Fig.tif
- S73 Fig.tif
- S74 Fig.tif
- S75 Fig.tif
- S76 Fig.tif
- S77 Fig.tif
- S78 Fig.tif
- S79 Fig.tif
- S80 Fig.tif
- S81 Fig.tif
- S82 Fig.tif
- S83 Fig.tif
- S84 Fig.tif
