# Supplementary material for: Life-Long Radar Tracking of Bumblebees
Source: PLoS One. 2016 Aug 4;11(8):e0160333. doi: 10.1371/journal.pone.0160333 (PMC4973990; doi:10.1371/journal.pone.0160333)
Supplement: S3 File — All flights made by Bee 1 on 04/07/2015. Each figure represents a single flight. Bee ID, flight number, date of recording and the duration of each flight are shown in the bottom left corner of each figure. The position of the nest is marked by a blue circle. Colours represent the time from the start of each flight: initial portion of each flight is in green, changing smoothly through yellow until the end of the flight is shown in red. Grey dashed lines are used to join radar observations made more than 30 s apart, when the bee’s location was uncertain. (ZIP) [file pone.0160333.s005.zip]

Archive with 25 entries (25 files):
- S100 Fig.tif
- S101 Fig.tif
- S102 Fig.tif
- S103 Fig.tif
- S104 Fig.tif
- S105 Fig.tif
- S106 Fig.tif
- S107 Fig.tif
- S108 Fig.tif
- S109 Fig.tif
- S85 Fig.tif
- S86 Fig.tif
- S87 Fig.tif
- S88 Fig.tif
- S89 Fig.tif
- S90 Fig.tif
- S91 Fig.tif
- S92 Fig.tif
- S93 Fig.tif
- S94 Fig.tif
- S95 Fig.tif
- S96 Fig.tif
- S97 Fig.tif
- S98 Fig.tif
- S99 Fig.tif
