# Supplementary material for: Life-Long Radar Tracking of Bumblebees
Source: PLoS One. 2016 Aug 4;11(8):e0160333. doi: 10.1371/journal.pone.0160333 (PMC4973990; doi:10.1371/journal.pone.0160333)
Supplement: S4 File — All flights made by Bee 1 during the period 05/07/15–06/07/15. Each figure represents a single flight. Bee ID, flight number, date of recording and the duration of each flight are shown in the bottom left corner of each figure. The position of the nest is marked by a blue circle. Colours represent the time from the start of each flight: initial portion of each flight is in green, changing smoothly through yellow until the end of the flight is shown in red. Grey dashed lines are used to join radar observations made more than 30 s apart, when the bee’s location was uncertain. (ZIP) [file pone.0160333.s006.zip]

Archive with 48 entries (48 files):
- S110 Fig.tif
- S111 Fig.tif
- S112 Fig.tif
- S113 Fig.tif
- S114 Fig.tif
- S115 Fig.tif
- S116 Fig.tif
- S117 Fig.tif
- S118 Fig.tif
- S119 Fig.tif
- S120 Fig.tif
- S121 Fig.tif
- S122 Fig.tif
- S123 Fig.tif
- S124 Fig.tif
- S125 Fig.tif
- S126 Fig.tif
- S127 Fig.tif
- S128 Fig.tif
- S129 Fig.tif
- S130 Fig.tif
- S131 Fig.tif
- S132 Fig.tif
- S133 Fig.tif
- S134 Fig.tif
- S135 Fig.tif
- S136 Fig.tif
- S137 Fig.tif
- S138 Fig.tif
- S139 Fig.tif
- S140 Fig.tif
- S141 Fig.tif
- S142 Fig.tif
- S143 Fig.tif
- S144 Fig.tif
- S145 Fig.tif
- S146 Fig.tif
- S147 Fig.tif
- S148 Fig.tif
- S149 Fig.tif
- S150 Fig.tif
- S151 Fig.tif
- S152 Fig.tif
- S153 Fig.tif
- S154 Fig.tif
- S155 Fig.tif
- S156 Fig.tif
- S157 Fig.tif
