# Supplementary material for: Life-Long Radar Tracking of Bumblebees
Source: PLoS One. 2016 Aug 4;11(8):e0160333. doi: 10.1371/journal.pone.0160333 (PMC4973990; doi:10.1371/journal.pone.0160333)
Supplement: S5 File — All flights made by Bee 2 during the period 11/07/15–16/07/15. Each figure represents a single flight. Bee ID, flight number, date of recording and the duration of each flight are shown in the bottom left corner of each figure. The position of the nest is marked by a blue circle. Colours represent the time from the start of each flight: initial portion of each flight is in green, changing smoothly through yellow until the end of the flight is shown in red. Grey dashed lines are used to join radar observations made more than 30 s apart, when the bee’s location was uncertain. (ZIP) [file pone.0160333.s007.zip]

Archive with 31 entries (31 files):
- S158 Fig.tif
- S159 Fig.tif
- S160 Fig.tif
- S161 Fig.tif
- S162 Fig.tif
- S163 Fig.tif
- S164 Fig.tif
- S165 Fig.tif
- S166 Fig.tif
- S167 Fig.tif
- S168 Fig.tif
- S169 Fig.tif
- S170 Fig.tif
- S171 Fig.tif
- S172 Fig.tif
- S173 Fig.tif
- S174 Fig.tif
- S175 Fig.tif
- S176 Fig.tif
- S177 Fig.tif
- S178 Fig.tif
- S179 Fig.tif
- S180 Fig.tif
- S181 Fig.tif
- S182 Fig.tif
- S183 Fig.tif
- S184 Fig.tif
- S185 Fig.tif
- S186 Fig.tif
- S187 Fig.tif
- S188 Fig.tif
