# Supplementary material for: Life-Long Radar Tracking of Bumblebees
Source: PLoS One. 2016 Aug 4;11(8):e0160333. doi: 10.1371/journal.pone.0160333 (PMC4973990; doi:10.1371/journal.pone.0160333)
Supplement: S6 File — All flights made by Bee 3 during the period 23/07/15–06/08/15. Each figure represents a single flight. Bee ID, flight number, date of recording and the duration of each flight are shown in the bottom left corner of each figure. The position of the nest is marked by a blue circle. Colours represent the time from the start of each flight: initial portion of each flight is in green, changing smoothly through yellow until the end of the flight is shown in red. Grey dashed lines are used to join radar observations made more than 30 s apart, when the bee’s location was uncertain. (ZIP) [file pone.0160333.s008.zip]

Archive with 26 entries (26 files):
- S189 Fig.tif
- S190 Fig.tif
- S191 Fig.tif
- S192 Fig.tif
- S193 Fig.tif
- S194 Fig.tif
- S195 Fig.tif
- S196 Fig.tif
- S197 Fig.tif
- S198 Fig.tif
- S199 Fig.tif
- S200 Fig.tif
- S201 Fig.tif
- S202 Fig.tif
- S203 Fig.tif
- S204 Fig.tif
- S205 Fig.tif
- S206 Fig.tif
- S207 Fig.tif
- S208 Fig.tif
- S209 Fig.tif
- S210 Fig.tif
- S211 Fig.tif
- S212 Fig.tif
- S213 Fig.tif
- S214 Fig.tif
