# Supplementary material for: Life-Long Radar Tracking of Bumblebees
Source: PLoS One. 2016 Aug 4;11(8):e0160333. doi: 10.1371/journal.pone.0160333 (PMC4973990; doi:10.1371/journal.pone.0160333)
Supplement: S7 File — All flights made by Bee 4 during the period 21/08/15–03/09/15. Each figure represents a single flight. Bee ID, flight number, date of recording and the duration of each flight are shown in the bottom left corner of each figure. The position of the nest is marked by a blue circle. Colours represent the time from the start of each flight: initial portion of each flight is in green, changing smoothly through yellow until the end of the flight is shown in red. Grey dashed lines are used to join radar observations made more than 30 s apart, when the bee’s location was uncertain. (ZIP) [file pone.0160333.s009.zip]

Archive with 31 entries (31 files):
- S215 Fig.tif
- S216 Fig.tif
- S217 Fig.tif
- S218 Fig.tif
- S219 Fig.tif
- S220 Fig.tif
- S221 Fig.tif
- S222 Fig.tif
- S223 Fig.tif
- S224 Fig.tif
- S225 Fig.tif
- S226 Fig.tif
- S227 Fig.tif
- S228 Fig.tif
- S229 Fig.tif
- S230 Fig.tif
- S231 Fig.tif
- S232 Fig.tif
- S233 Fig.tif
- S234 Fig.tif
- S235 Fig.tif
- S236 Fig.tif
- S237 Fig.tif
- S238 Fig.tif
- S239 Fig.tif
- S240 Fig.tif
- S241 Fig.tif
- S242 Fig.tif
- S243 Fig.tif
- S244 Fig.tif
- S245 Fig.tif
